# Supplementary material for: Characteristics of Tungsten Prepared by Hot Pressing at High Pressure
Source: Materials (Basel). 2025 Nov 21;18(23):5265. doi: 10.3390/ma18235265 (PMC12693080; doi:10.3390/ma18235265)
Supplement: Supplementary file 1 [file materials-18-05265-s001.zip]

Archive with 1 entries (1 files):
- materials-3961245-supplementary.pdf
